# Supplementary material for: Immune and Genomic Analysis of Boxer Dog Breed and Its Relationship with Leishmania infantum Infection
Source: Vet Sci. 2022 Nov 2;9(11):608. doi: 10.3390/vetsci9110608 (PMC9693926; doi:10.3390/vetsci9110608)
Supplement: Supplementary file 1 [file vetsci-09-00608-s001.zip]

Archive with 1 entries (1 files):
- vetsci-1933693-supplementary.xlsx
