# Supplementary material for: Immune and Genomic Analysis of Boxer Dog Breed and Its Relationship with Leishmania infantum Infection
Source: Vet Sci. 2022 Nov 2;9(11):608. doi: 10.3390/vetsci9110608 (PMC9693926; doi:10.3390/vetsci9110608)
Supplement: Supplementary file 1 [file vetsci-09-00608-s001.zip › vetsci-1933693-supplementary.xlsx]

## Sheet: Sheet1
	Table S1: Genomic variants found in non-cytokine genes with alternative allele frequencies of less than 0.7. Table shows the identify number (rsID), chromosome position, reference and alternative alleles, frequency of alternative variant in the analyzed dataset, and functional class of vari-ant.
	Gene	Gen ref sequence	rsID	Chromosome position	Ref variant	Alt variant	Frequency	Functional class of variant
	AEED1	XM_843287.4	rs21889091	1:70201861	G	A	0.5	Intronic
	ARHGAP18	NM_001286967.1	rs21879501	1:68152162	G	A	0.4783	Intronic
			rs21877960	1:68156293	A	C	0.4783	Intronic
			rs21941404	1:68170645	A	G	0.4783	Intronic
			rs9165143	1:68178311	C	T	0.4167	Intronic
			rs8548850	1:68192630	A	G	0.3958	Intronic
			rs8941297	1:68203497	G	A	0.3958	Intronic
			rs22026852	1:68221142	T	C	0.4783	Intronic
			rs21954955	1:68225797	T	C	0.5217	Intronic
			rs21890268	1:68238826	C	T	0.4783	Intronic
			rs21905342	1:68254443	T	C	0.4783	Intronic
			rs21948539	1:68258523	T	C	0.5417	Intronic
	BFSP2	XM_846506.3	rs23109913	23:30347664	T	C	0.1087	Intronic
			rs9205159	23:30358972	A	G	0.6042	Intronic
			rs23099446	23:30374274	G	A	0.1458	Intronic
			rs23099512	23:30388869	A	G	0.6304	Intronic
			rs23099514	23:30389566	C	T	0.375	Intronic
			rs23099519	23:30392167	C	T	0.3125	Intronic
	CCR3	NM_001005261.1	rs22880097	20:42384386	G	A	0.1957	Intronic
	CD180	XM_544362.6	rs22872722	2:52660671	T	C	0.3542	5’UTR
	CIITA	XM_005621550.3	rs24398568	6:31781229	G	A	0.0208	Intronic
			rs24353880	6:31785967	C	T	0.0208	Intronic
			rs24328818	6:31803906	T	C	0.1458	Intronic
	DAPK1	NM_001197157.1	rs8575335	1:72281440	G	A	0.5217	Synonimous
			rs22024072	1:72294124	C	T	0.1458	Intronic
			rs21932268	1:72318569	A	T	0.0208	Intronic
			rs21910772	1:72327084	C	T	0.4792	Intronic
			rs21900944	1:72367869	G	A	0.6739	Intronic
			rs21951649	1:72374533	C	T	0.125	Intronic
			rs8685496	1:72441465	G	A	0.1739	Intronic
	ECHDC1	XM_005615626.3	rs21938035	1:66013856	A	G	0.0217	Intronic
			rs9196757	1:66042968	G	A	0.0208	Intronic
			rs9116833	1:66050711	T	C	0.0208	Intronic
			rs21936719	1:66069972	T	C	0.0208	Intronic
	CAFG0000004	ENSCAFG00000040179.2	rs23325198	26:12061517	C	T	0.125	Intronic
	FYCO1	XM_533853.6	rs22884292	20:42565596	C	T	0.3958	Intronic
	GNAI2	NM_001003364.1	rs22932270	20:39083622	G	C	0.5208	Intronic
	GOLM1	XM_022420560.1	rs21950391	1:73631884	T	C	0.1667	Intronic
	HABP4	XM_014117139.2	rs21886036	1:70370888	T	A	0.5	Intronic
	HEY2	XM_541232.5	rs9207199	1:64638097	C	A	0.3958	Intronic
	HSF2BP	XM_005638952.3	rs23724775	31:37607917	C	A	0.1667	Intronic
	IFNG	NM_001003174.1	rs22078594	10:10408724	G	A	0.1304	Intronic
	IL12RB1	XM_022406879.1	rs22916906	20:44890151	C	T	0.25	Intronic
			rs22844706	20:44906998	G	C	0.2174	Downstream
	IL2	NM_001003305.1	rs22707631	19:17756202	T	C	0.2391	3’UTR
	IL6R	XM_850012.4	rs24423644	7:42878605	C	T	0.6458	3’UTR
			rs24433326	7:42888754	T	C	0.3958	Intronic
			rs24416159	7:42902063	G	A	0.2609	Intronic
	JAK3	XM_005632717.3	rs22885016	20:45058807	G	A	0.0208	Intronic
	L3MBTL3	XM_022426420.1	rs9122139	1:68548788	T	G	0.4783	Intronic
			rs21910830	1:68566347	T	G	0.4565	Intronic
			rs21950241	1:68568170	C	T	0.0625	Intronic
			rs22011791	1:68580758	C	T	0.0417	Intronic
			rs21877920	1:68594850	T	C	0.0625	Intronic
			rs8418129	1:68603884	T	C	0.0208	Intronic
			rs8578238	1:68617623	T	G	0.4783	Intronic
			rs21877410	1:68626561	A	C	0.4792	Intronic
			rs21966134	1:68652597	T	C	0.0652	Intronic
	LAMA2	XM_022419950.1	rs8967138	1:67648565	A	G	0.4167	Intronic
			rs8562870	1:67680635	A	G	0.413	Intronic
			rs851817104	1:67689922	A	G	0.4783	Intronic
			rs21912280	1:67694283	T	C	0.4792	Synonymous
			rs22024503	1:67706395	A	G	0.4783	Intronic
			rs21909819	1:67718504	T	C	0.4783	Intronic
			rs21978490	1:67728530	A	G	0.4565	Intronic
			rs9001172	1:67743210	A	G	0.4167	Intronic
			rs8903897	1:67752099	A	G	0.0417	Intronic
			rs21944042	1:67782131	C	T	0.4348	Intronic
			rs21978072	1:67785249	C	A	0.4348	Intronic
			rs21949730	1:67814395	T	C	0.413	Intronic
			rs9031950	1:67826031	T	C	0.4348	Intronic
			rs21911738	1:67836364	G	A	0.4783	Intronic
			rs22040055	1:67843651	A	C	0.4783	Intronic
			rs21916847	1:67860272	T	G	0.4783	Intronic
			rs21972954	1:67869620	G	A	0.4783	Intronic
			rs21978350	1:67882490	T	C	0.4583	Intronic
			rs21901417	1:67922585	G	A	0.0625	Intronic
			rs8580463	1:67928321	C	T	0.0652	Intronic
			rs8745778	1:67943666	G	A	0.0625	Intronic
			rs9247707	1:67952227	T	C	0.0435	Intronic
			rs21961037	1:67953150	T	G	0.0435	Intronic
			rs8893838	1:67968716	A	G	0.0417	Intronic
			rs8802335	1:67979298	C	T	0.0417	Intronic
			rs8820934	1:68001568	C	T	0.4583	Intronic
			rs21897146	1:68024707	T	C	0.4583	Intronic
			rs21897233	1:68048836	A	G	0.4783	Intronic
			rs8869996	1:68051843	T	A	0.4583	Intronic
			rs21961976	1:68063413	A	G	0.4783	Intronic
			rs21975303	1:68074486	T	C	0.4792	Intronic
			rs8961084	1:68086874	C	T	0.0625	Intronic
	LTBP1	XM_005630317.3	rs22564554	17:26133100	G	A	0.0417	Intronic
			rs22598328	17:26161420	C	T	0.1522	Intronic
			rs22517684	17:26172987	T	A	0.087	Intronic
			rs22583586	17:26248730	T	C	0.0417	Intronic
			rs22583729	17:26326319	A	C	0.4583	Intronic
			rs22583772	17:26352549	A	G	0.2609	Intronic
			rs22617477	17:26375163	G	A	0.1739	Intronic
			rs22565021	17:26402720	C	T	0.2609	Intronic
			rs22585937	17:26469383	T	C	0.25	Intronic
			rs22600186	17:26500115	C	T	0.0208	Intronic
			rs22600228	17:26509918	C	T	0.2609	Intronic
			rs22584546	17:26513340	T	C	0.2391	Intronic
			rs22569416	17:26520738	A	G	0.2391	Intronic
	MITF	XM_005632016.2	rs22864591	20:21789374	A	G	0.6042	Intronic
			rs22864582	20:21823265	T	G	0.625	Intronic
			rs22864524	20:21834569	G	A	0.625	Intronic
			rs22864511	20:21848178	A	C	0.625	Intronic
			-	20:21855894	G	T	0.6087	Intronic
	PKIB	XM_005615604.3	rs8942087	1:62040151	G	T	0.0208	Intronic
	PTPN22	XM_014120607.2	rs22583559	17:51627942	A	G	0.0833	Intronic
			rs22559449	17:51633544	A	G	0.5208	Intronic
			rs22559491	17:51651794	A	T	0.4792	Intronic
			rs22559538	17:51663769	G	A	0.5208	Intronic
			rs22582070	17:51666794	T	C	0.6042	Intronic
			rs22582077	17:51667891	C	T	0.5208	Intronic
			rs22597139	17:51680443	A	C	0.6042	Intronic
	PTPRK	XM_022419935.1	rs9021755	1:66599857	C	T	0.413	Intronic
			rs21893059	1:66612866	C	T	0.4565	Intronic
			rs22038850	1:66626458	G	T	0.4565	Intronic
			rs21963966	1:66635731	C	T	0.4565	Intronic
			rs21890648	1:66648882	A	G	0.4565	Intronic
			rs21914202	1:66663772	C	T	0.4565	Intronic
			rs8868883	1:66673590	T	C	0.4565	Intronic
			rs8721457	1:66692393	G	C	0.4565	Intronic
			rs21945559	1:66732803	G	T	0.4783	Intronic
			rs21951775	1:66740449	A	G	0.4783	Intronic
			rs21973995	1:66752458	C	G	0.0217	Intronic
			rs8924608	1:66777800	G	A	0.3958	Intronic
			rs8797557	1:66805808	T	C	0.4375	Intronic
			rs21884143	1:66824296	G	A	0.4583	Intronic
			rs21939204	1:66833054	T	C	0.4783	Intronic
			rs21972722	1:66842521	A	G	0.0208	Intronic
			rs22013934	1:66866914	T	C	0.4792	Intronic
			rs21963088	1:66911612	A	C	0.4565	Intronic
			rs21951655	1:66940821	G	T	0.4783	Intronic
			rs21976009	1:66946428	A	G	0.0435	Intronic
	RAB38	XM_845119.5	rs22993143	21:11770654	A	G	0.125	#N/D
			rs22976236	21:11791901	G	A	0.4565	Intronic
			rs22917843	21:11811693	A	G	0.4583	Intronic
	RASEF	XM_022420754.1	rs21945261	1:76308515	C	T	0.5	Intergenic
			rs21939769	1:76342014	A	G	0.5217	Intergenic
			rs21965379	1:76432736	C	T	0.5652	Intronic
			rs21964231	1:76456202	T	C	0.5652	Intronic
	RSPO3	XM_022419831.1	rs8881600	1:65858997	C	T	0.0435	Intronic
			rs9173069	1:65864484	T	C	0.0625	Intronic
			rs9255550	1:65884205	A	C	0.0217	Intronic
			rs22026455	1:65912368	G	T	0.0217	Intronic
			rs21964628	1:65935687	G	C	0.0652	Intronic
	SLC28A3	XR_002627982.1	rs9157044	1:75042990	C	A	0.4348	Intronic
			rs21998807	1:70501388	A	G	0.5	Intronic
			rs21909118	1:70527879	G	A	0.4583	Intronic
	TF	XM_014106759.2	rs23086786	23:30584848	C	T	0.0435	Intronic
			rs23135471	23:30613584	G	A	0.0435	Intronic
			rs23080875	23:30619055	C	T	0.0435	Intronic
	THEMIS	XM_541237.5	rs21975824	1:66376836	T	C	0.4565	Intronic
			rs21918658	1:66399264	A	G	0.3958	Intergenic
			rs9158578	1:66416081	A	C	0.4318	3’UTR
			rs9237291	1:66433882	C	T	0.4565	Intronic
			rs21886429	1:66480941	T	C	0.3958	5'UTR
			rs21935683	1:66502400	G	T	0.0208	Intronic
			rs8659520	1:66516280	A	G	0.4565	Intronic
			rs21987663	1:66527428	G	A	0.4375	Intronic
	THEMIS2	XM_014110151.2	rs22784574	2:72479674	C	T	0.2826	3'UTR
			rs22822880	2:72485760	C	T	0.1667	Intronic
	TRMT11	XM_022419741.1	rs21884712	1:64875695	C	G	0.4167	Intronic
			rs21886939	1:64885711	C	T	0.4167	Intronic
			rs22024802	1:64897011	T	C	0.4167	Intronic
			rs21889618	1:64912244	A	G	0.3958	Intronic
	TUT7	ENSCAFG00000001331.6	rs8982284	1:73402354	A	G	0.1458	Synonimous
			rs8636836	1:73416338	G	A	0.4792	Intronic
			rs21896380	1:73436038	G	T	0.1667	Intronic
	UBQLN1	XM_853048.5	rs21976777	1:75769888	A	G	0.5217	Intronic
			rs21999701	1:75795457	A	G	0.5	Intronic
